# Supplementary material for: Hyperspectral Imaging for Enhanced Skin Cancer Classification Using Machine Learning
Source: Bioengineering (Basel). 2025 Jul 11;12(7):755. doi: 10.3390/bioengineering12070755 (PMC12292285; doi:10.3390/bioengineering12070755)
Supplement: Supplementary file 1 [file bioengineering-12-00755-s001.zip]

Archive with 1 entries (1 files):
- bioengineering-3668891-supplementary.pdf
